# Supplementary material for: Overexpression screen of interferon-stimulated genes identifies RARRES3 as a restrictor of Toxoplasma gondii infection
Source: eLife. 2021 Dec 6;10:e73137. doi: 10.7554/eLife.73137 (PMC8789288; doi:10.7554/eLife.73137)
Supplement: Figure 1—source data 3. [file elife-73137-fig1-data3.zip]

Archive with 1 entries (1 files):
- Figure 1 - Source Data 3.pzfx
